# Supplementary material for: Dwarfism with joint laxity in Friesian horses is associated with a splice site mutation in B4GALT7
Source: BMC Genomics. 2016 Oct 28;17:839. doi: 10.1186/s12864-016-3186-0 (PMC5084406; doi:10.1186/s12864-016-3186-0)
Supplement: Additional file 1: — Variants with predicted moderate or high effect on gene function in the critical chromosome region of Friesian dwarf horses. Output of snpSift analysis of Next Generation Sequence data. (XLSX 15 kb) [file 12864_2016_3186_MOESM1_ESM.xlsx]

## Sheet: Sheet1
Additional file 1. Variants with predicted moderate or high effect on gene function in the critical chromosome region of Friesian dwarf horses.
Chr	position	ref allele	case allele	segregation*	effect**
14	3274316	T	TG	no	ANN=TG|frameshift_variant|HIGH|ADAMTS2|ENSECAG00000016328|transcript|ENSECAT00000017505|protein_coding|25/29|c.2696_2697insG|p.Ala900fs|2697/3510|2697/3510|899/1169||WARNING_TRANSCRIPT_NO_START_CODON
14	3274328	G	GC	no	ANN=GC|frameshift_variant|HIGH|ADAMTS2|ENSECAG00000016328|transcript|ENSECAT00000017505|protein_coding|25/29|c.2698_2699insC|p.Ala901fs|2699/3510|2699/3510|900/1169||WARNING_TRANSCRIPT_NO_START_CODON&INFO_REALIGN_3_PRIME
14	3421294	A	C	no	ANN=C|missense_variant|MODERATE|GRM6|ENSECAG00000023504|transcript|ENSECAT00000025528|protein_coding|10/14|c.1373A>C|p.Asp458Ala|1373/2478|1373/2478|458/825||WARNING_TRANSCRIPT_NO_START_CODON
14	3421623	T	TG	no	ANN=TG|frameshift_variant|HIGH|GRM6|ENSECAG00000023504|transcript|ENSECAT00000025528|protein_coding|11/14|c.1603_1604insG|p.Pro535fs|1604/2478|1604/2478|535/825||WARNING_TRANSCRIPT_NO_START_CODON&INFO_REALIGN_3_PRIME
14	3422011	T	C	yes	ANN=C|missense_variant|MODERATE|GRM6|ENSECAG00000023504|transcript|ENSECAT00000025528|protein_coding|12/14|c.1999T>C|p.Phe667Leu|1999/2478|1999/2478|667/825||WARNING_TRANSCRIPT_NO_START_CODON
14	3614910	A	C	no	ANN=C|missense_variant|MODERATE|ENSECAG00000005239|ENSECAG00000005239|transcript|ENSECAT00000005122|protein_coding|1/1|c.76T>G|p.Leu26Val|76/375|76/375|26/124||WARNING_TRANSCRIPT_NO_START_CODON
14	3651773	C	T	no	ANN=T|missense_variant|MODERATE|ENSECAG00000005274|ENSECAG00000005274|transcript|ENSECAT00000005179|protein_coding|1/1|c.830G>A|p.Arg277Gln|830/894|830/894|277/297||
14	3725462	CT	C	no	ANN=C|frameshift_variant&splice_region_variant|HIGH|PROP1|ENSECAG00000012415|transcript|ENSECAT00000012830|protein_coding|3/4|c.325delA|p.Arg109fs|325/672|325/672|109/223||WARNING_TRANSCRIPT_NO_START_CODON
14	3725496	G	C	no	ANN=C|missense_variant|MODERATE|PROP1|ENSECAG00000012415|transcript|ENSECAT00000012830|protein_coding|2/4|c.293C>G|p.Ala98Gly|293/672|293/672|98/223||WARNING_TRANSCRIPT_NO_START_CODON
14	4355145	G	A	yes	ANN=A|missense_variant|MODERATE|PHYKPL|ENSECAG00000013232|transcript|ENSECAT00000013914|protein_coding|6/15|c.350G>A|p.Arg117His|350/1596|350/1398|117/465||WARNING_TRANSCRIPT_NO_START_CODON
14	4432905	T	C	no	ANN=C|missense_variant|MODERATE|N4BP3|ENSECAG00000009254|transcript|ENSECAT00000009470|protein_coding|2/4|c.601A>G|p.Ser201Gly|641/1723|601/1632|201/543||
14	4535550	C	T	yes	ANN=T|missense_variant&splice_region_variant|MODERATE|B4GALT7|ENSECAG00000011175|transcript|ENSECAT00000011688|protein_coding|1/6|c.50G>A|p.Arg17Lys|161/1148|50/984|17/327||
14	4556574	CTA	C	yes	ANN=C|frameshift_variant|HIGH|ENSECAG00000021858|ENSECAG00000021858|transcript|ENSECAT00000023274|protein_coding|16/16|c.3195_3196delTA|p.Tyr1065fs|3195/3303|3195/3303|1065/1100||WARNING_TRANSCRIPT_NO_START_CODON&INFO_REALIGN_3_PRIME
14	4654635	A	G	no	ANN=G|missense_variant|MODERATE|DOK3|ENSECAG00000022360|transcript|ENSECAT00000023830|protein_coding|3/4|c.199A>G|p.Thr67Ala|199/471|199/471|67/156||WARNING_TRANSCRIPT_NO_START_CODON
14	4654642	GC	G	no	ANN=G|frameshift_variant|HIGH|DOK3|ENSECAG00000022360|transcript|ENSECAT00000023830|protein_coding|3/4|c.196delC|p.Tyr66fs|196/471|196/471|66/156||WARNING_TRANSCRIPT_NO_START_CODON&INFO_REALIGN_3_PRIME
14	4668299	A	G	no	ANN=G|missense_variant|MODERATE|PDLIM7|ENSECAG00000022511|transcript|ENSECAT00000024189|protein_coding|2/13|c.223A>G|p.Lys75Glu|223/1374|223/1374|75/457||
14	4668965	T	TG	no	ANN=TG|frameshift_variant|HIGH|PDLIM7|ENSECAG00000022511|transcript|ENSECAT00000024189|protein_coding|4/13|c.360dupG|p.Arg121fs|361/1374|361/1374|121/457||INFO_REALIGN_3_PRIME
14	4693112	T	C	no	ANN=C|missense_variant|MODERATE|DBN1|ENSECAG00000010616|transcript|ENSECAT00000011230|protein_coding|6/13|c.509T>C|p.Val170Ala|513/1900|509/1896|170/631||WARNING_TRANSCRIPT_NO_START_CODON
14	4702181	CT	C	no	ANN=C|frameshift_variant|HIGH|PRR7|ENSECAG00000017561|transcript|ENSECAT00000018560|protein_coding|8/8|c.635delA|p.Gln212fs|635/822|635/822|212/273||
14	4702195	CT	C	no	ANN=C|splice_donor_variant&splice_region_variant&intron_variant|HIGH|PRR7|ENSECAG00000017561|transcript|ENSECAT00000018560|protein_coding|7/7|c.624+2delA||||||
14	4763447	T	C	no	ANN=C|missense_variant|MODERATE|SLC34A1|ENSECAG00000016737|transcript|ENSECAT00000018282|protein_coding|3/13|c.128A>G|p.Glu43Gly|209/2022|128/1920|43/639||
14	4780542	G	T	yes	ANN=T|missense_variant|MODERATE|RGS14|ENSECAG00000026999|transcript|ENSECAT00000029056|protein_coding|5/7|c.470C>A|p.Ala157Glu|470/579|470/579|157/192||WARNING_TRANSCRIPT_NO_STOP_CODON
14	4804330	A	G	no	ANN=G|missense_variant|MODERATE|LMAN2|ENSECAG00000012337|transcript|ENSECAT00000013137|protein_coding|3/8|c.352A>G|p.Ile118Val|352/1219|352/1077|118/358||
14	4878652	T	G	no	ANN=G|missense_variant|MODERATE|PRELID1|ENSECAG00000023460|transcript|ENSECAT00000025181|protein_coding|4/4|c.536A>C|p.Asn179Thr|536/968|536/570|179/189||WARNING_TRANSCRIPT_NO_START_CODON
14	5083576	C	G	no	ANN=G|missense_variant|MODERATE|FGFR4|ENSECAG00000020869|transcript|ENSECAT00000023089|protein_coding|2/17|c.154G>C|p.Ala52Pro|154/2424|154/2406|52/801||
14	5507091	C	G	yes	ANN=G|missense_variant|MODERATE|EIF4E1B|ENSECAG00000022357|transcript|ENSECAT00000023982|protein_coding|6/6|c.610G>C|p.Val204Leu|610/615|610/615|204/204||WARNING_TRANSCRIPT_NO_START_CODON
14	5606040	G	A	yes	ANN=A|missense_variant|MODERATE|RNF44|ENSECAG00000009095|transcript|ENSECAT00000009508|protein_coding|5/11|c.583G>A|p.Ala195Thr|1083/2284|583/1299|195/432||
14	5711473	G	C	no	ANN=C|missense_variant|MODERATE|CLTB|ENSECAG00000016628|transcript|ENSECAT00000017599|protein_coding|2/8|c.98G>C|p.Gly33Ala|98/648|98/648|33/215||WARNING_TRANSCRIPT_NO_START_CODON
14	5711491	CG	C	no	ANN=C|splice_acceptor_variant&splice_region_variant&intron_variant|HIGH|CLTB|ENSECAG00000016628|transcript|ENSECAT00000017599|protein_coding|2/7|c.115-2delG||||||WARNING_TRANSCRIPT_NO_START_CODON
14	5742413	C	T	yes	ANN=T|missense_variant|MODERATE|ARL10|ENSECAG00000000498|transcript|ENSECAT00000000412|protein_coding|3/3|c.442G>A|p.Asp148Asn|442/555|442/555|148/184||WARNING_TRANSCRIPT_NO_START_CODON
14	5841403	TC	T	no	ANN=T|splice_donor_variant&splice_region_variant&intron_variant|HIGH|ENSECAG00000011481|ENSECAG00000011481|transcript|ENSECAT00000011819|pseudogene|1/1|n.126+1delC||||||
14	6184756	AC	A	no	ANN=A|frameshift_variant&splice_region_variant|HIGH|HRH2|ENSECAG00000016581|transcript|ENSECAT00000017526|protein_coding|6/8|c.253delG|p.Val85fs|253/1065|253/1065|85/354||
14	6184788	A	G	no	ANN=G|splice_donor_variant&splice_region_variant&intron_variant|HIGH|HRH2|ENSECAG00000016581|transcript|ENSECAT00000017526|protein_coding|4/7|c.228+2T>C||||||
14	6184793	AT	A	no	ANN=A|frameshift_variant|HIGH|HRH2|ENSECAG00000016581|transcript|ENSECAT00000017526|protein_coding|4/8|c.224delA|p.Tyr75fs|224/1065|224/1065|75/354||
14	6184800	A	G	no	ANN=G|missense_variant|MODERATE|HRH2|ENSECAG00000016581|transcript|ENSECAT00000017526|protein_coding|4/8|c.218T>C|p.Leu73Ser|218/1065|218/1065|73/354||
14	6184823	GA	G	no	ANN=G|frameshift_variant|HIGH|HRH2|ENSECAG00000016581|transcript|ENSECAT00000017526|protein_coding|4/8|c.194delT|p.Phe65fs|194/1065|194/1065|65/354||
14	6184832	GA	G	no	ANN=G|frameshift_variant|HIGH|HRH2|ENSECAG00000016581|transcript|ENSECAT00000017526|protein_coding|4/8|c.185delT|p.Leu62fs|185/1065|185/1065|62/354||
14	6184837	G	A	no	ANN=A|stop_gained|HIGH|HRH2|ENSECAG00000016581|transcript|ENSECAT00000017526|protein_coding|4/8|c.181C>T|p.Arg61*|181/1065|181/1065|61/354||
14	6184842	TG	T	no	ANN=T|frameshift_variant|HIGH|HRH2|ENSECAG00000016581|transcript|ENSECAT00000017526|protein_coding|4/8|c.175delC|p.His59fs|175/1065|175/1065|59/354||
14	6184854	A	AC	no	ANN=AC|frameshift_variant|HIGH|HRH2|ENSECAG00000016581|transcript|ENSECAT00000017526|protein_coding|4/8|c.163_164insG|p.Leu55fs|163/1065|163/1065|55/354||
14	6184857	A	T	no	ANN=T|missense_variant|MODERATE|HRH2|ENSECAG00000016581|transcript|ENSECAT00000017526|protein_coding|4/8|c.161T>A|p.Leu54His|161/1065|161/1065|54/354||
14	6184860	A	AG	no	ANN=AG|frameshift_variant&splice_region_variant|HIGH|HRH2|ENSECAG00000016581|transcript|ENSECAT00000017526|protein_coding|4/8|c.157_158insC|p.Phe53fs|157/1065|157/1065|53/354||
14	6184861	A	C	no	ANN=C|missense_variant&splice_region_variant|MODERATE|HRH2|ENSECAG00000016581|transcript|ENSECAT00000017526|protein_coding|4/8|c.157T>G|p.Phe53Val|157/1065|157/1065|53/354||
14	6184882	C	CG	no	ANN=CG|frameshift_variant|HIGH|HRH2|ENSECAG00000016581|transcript|ENSECAT00000017526|protein_coding|3/8|c.136dupC|p.Arg46fs|136/1065|136/1065|46/354||
14	6184892	G	GC	no	ANN=GC|splice_acceptor_variant&splice_donor_variant&intron_variant|HIGH|HRH2|ENSECAG00000016581|transcript|ENSECAT00000017526|protein_coding|2/7|c.126+1_127insG||||||
14	6184910	A	AC	no	ANN=AC|frameshift_variant&splice_region_variant|HIGH|HRH2|ENSECAG00000016581|transcript|ENSECAT00000017526|protein_coding|2/8|c.109dupG|p.Val37fs|109/1065|109/1065|37/354||
14	6184922	C	CA	no	ANN=CA|frameshift_variant|HIGH|HRH2|ENSECAG00000016581|transcript|ENSECAT00000017526|protein_coding|1/8|c.98dupT|p.Met33fs|98/1065|98/1065|33/354||
* The variants that do not segregate were found homozygously in at least one of the control horses.
All variants that did segregate were observed in the available DNA sequence of a Quarter Horse, except the one at position 4535550.
** It shoud be noted that the list has not been curated for pseudogenes or apparent poor quality of the reference sequence.
