# Supplementary material for: Dwarfism with joint laxity in Friesian horses is associated with a splice site mutation in B4GALT7
Source: BMC Genomics. 2016 Oct 28;17:839. doi: 10.1186/s12864-016-3186-0 (PMC5084406; doi:10.1186/s12864-016-3186-0)
Supplement: Additional file 2: — Expression of B4GALT7 in relation to genotype. qPCR data of B4GALT7 mRNA from fibroblasts. (XLSX 13 kb) [file 12864_2016_3186_MOESM2_ESM.xlsx]

## Sheet: Sheet1
Additional file 2. Expression of B4GALT7 in relation to genotype.
								mean	mean	corrected
genotype	RPS19		RPL13		B4GALT7			ΔCt B4GALT7	ΔCt refgenes	ΔCt (I-J)	ratio (2ΔCt)
	Ct-1	Ct-2	Ct-1	Ct-2	Ct-1	Ct-2
GG	14.08	14.24	16.9	16.97	24.54	24.78		0	0	0	1
GA	14.81	14.9	17.4	17.28	25.68	26.14		-1.25	-0.55	-0.7	0.616
AA	14.67	14.73	17.14	16.87	30.47	30.22		-5.69	-0.31	-5.38	0,024
